# Supplementary material for: Severe Scalp Psoriasis Microbiome Has Increased Biodiversity and Relative Abundance of Pseudomonas Compared to Mild Scalp Psoriasis
Source: J Clin Med. 2022 Nov 30;11(23):7133. doi: 10.3390/jcm11237133 (PMC9739726; doi:10.3390/jcm11237133)
Supplement: Supplementary file 1 [file jcm-11-07133-s001.zip]

Archive with 1 entries (1 files):
- jcm-2020438-supplementary.pdf
